# Supplementary material for: Dementia incidence and population-attributable fraction for dementia risk factors in Republic of Korea: a 12-year longitudinal follow-up study of a national cohort
Source: Front Aging Neurosci. 2023 Jul 13;15:1126587. doi: 10.3389/fnagi.2023.1126587 (PMC10373584; doi:10.3389/fnagi.2023.1126587)
Supplement: Supplementary file 1 [file Table_1.xlsx]

## Sheet: Sheet1
	Supplemental Table 1. Univariable analysis on relative risk of risk factors for all-cause dementia and AD dementia
		All-cause dementia	AD dementia
		RRa (98% CI)	RRa (98% CI)
	Hypertension	1.15 (1.12-1.18)	1.12 (1.08-1.16)
	Diabetes	1.25 (1.21-1.28)	1.22 (1.18-1.26)
	Depression	1.35 (1.31-1.40)	1.37 (1.04-1.43)
	Osteoporosis	1.15 (1.12-1.19)	1.13 (1.09-1.17)
	Physical inactivity	1.11 (1.08-1.14)	1.11 (1.07-1.15)
	Ischemic stroke	1.33 (1.28-1.38)	1.24 (1.17-1.30)
	Hemorrhagic stroke	1.39 (1.24-1.56)	1.34 (1.15-1.55)
	Hyperlipidemia	1.13 (1.10-1.16)	1.11 (1.07-1.15)
	Coronary heart disease	1.10 (1.07-1.13)	1.09 (1.05-1.13)
	Smoking	1.04 (1.00-1.08)	1.04 (0.99-1.09)
	Alcohol	1.05 (0.99-1.12)	1.04 (0.96-1.13)
	Household income	1.02 (0.98-1.05)	1.01 (0.96-1.05)
	Underweight	0.97 (0.91-1.03)	0.98 (0.90-1.06)
	Overweight	0.99 (0.96-1.02)	0.98 (0.94-1.02)
	Obese	0.95 (0.92-0.98)	0.94 (0.90-0.98)
	Abbreviations: AD, Alzheimer's disease; RR, relative risk; CI, confidence interval.
	aAdjusted for sex and age
